# Supplementary material for: Mechanisms Governing the Stability of Fe-As Complexes: Roles of Environmental and Material Intrinsic Factors
Source: Toxics. 2026 Jan 22;14(1):104. doi: 10.3390/toxics14010104 (PMC12846290; doi:10.3390/toxics14010104)
Supplement: Supplementary file 1 [file toxics-14-00104-s001.zip]

Archive with 1 entries (1 files):
- toxics-4070989-supplementary.pdf
